# Supplementary material for: Alternative splicing during Arabidopsis flower development results in constitutive and stage-regulated isoforms
Source: Front Genet. 2014 Feb 12;5:25. doi: 10.3389/fgene.2014.00025 (PMC3921568; doi:10.3389/fgene.2014.00025)
Supplement: Supplementary file 2 [file DataSheet2.XLSX]

## Sheet: Table S3
Supplementary Table 3 List of enriched GO terms of cluster 1
GO term	Ontology	Description	queryitem	querytotal	bgitem	bgtotal	p-value	FDR
GO:0009791	P	post-embryonic development	28	325	501	22479	3e-09	3.1e-06
GO:0007275	P	multicellular organismal development	46	325	1426	22479	4.4e-07	0.00015
GO:0048856	P	anatomical structure development	42	325	1232	22479	3.7e-07	0.00015
GO:0003006	P	reproductive developmental process	29	325	702	22479	7.7e-07	0.0002
GO:0032501	P	multicellular organismal process	46	325	1479	22479	1.2e-06	0.00025
GO:0032502	P	developmental process	49	325	1644	22479	1.7e-06	0.00029
GO:0000904	P	cell morphogenesis involved in differentiation	7	325	36	22479	2.3e-06	0.00034
GO:0016071	P	mRNA metabolic process	9	325	78	22479	4.2e-06	0.00055
GO:0009266	P	response to temperature stimulus	18	325	343	22479	4.9e-06	0.00057
GO:0022414	P	reproductive process	30	325	845	22479	9.2e-06	0.00087
GO:0006397	P	mRNA processing	8	325	64	22479	8.5e-06	0.00087
GO:0000003	P	reproduction	30	325	860	22479	1.3e-05	0.0011
GO:0048608	P	reproductive structure development	26	325	702	22479	1.9e-05	0.0015
GO:0006396	P	RNA processing	14	325	251	22479	3e-05	0.0022
GO:0009908	P	flower development	14	325	257	22479	3.8e-05	0.0026
GO:0009408	P	response to heat	9	325	112	22479	6.1e-05	0.0039
GO:0048367	P	shoot development	13	325	240	22479	7.6e-05	0.0046
GO:0022621	P	shoot system development	13	325	243	22479	8.5e-05	0.0049
GO:0048366	P	leaf development	10	325	156	22479	0.00014	0.0077
GO:0015931	P	nucleobase, nucleoside, nucleotide and nucleic acid transport	5	325	31	22479	0.00015	0.0078
GO:0010016	P	shoot morphogenesis	9	325	129	22479	0.00017	0.0082
GO:0016070	P	RNA metabolic process	33	325	1174	22479	0.00027	0.013
GO:0048827	P	phyllome development	10	325	174	22479	0.00032	0.015
GO:0009909	P	regulation of flower development	7	325	93	22479	0.00058	0.025
GO:0009553	P	embryo sac development	6	325	67	22479	0.00061	0.025
GO:0006261	P	DNA-dependent DNA replication	5	325	44	22479	0.00065	0.026
GO:0006139	P	nucleobase, nucleoside, nucleotide and nucleic acid metabolic process	57	325	2598	22479	0.001	0.04
GO:0007018	P	microtubule-based movement	5	325	51	22479	0.0012	0.045
GO:0009653	P	anatomical structure morphogenesis	16	325	463	22479	0.0015	0.055
GO:0048869	P	cellular developmental process	14	325	386	22479	0.0019	0.065
GO:0048513	P	organ development	18	325	567	22479	0.002	0.065
GO:0048731	P	system development	18	325	568	22479	0.002	0.065
GO:0008380	P	RNA splicing	5	325	59	22479	0.0022	0.069
GO:0051169	P	nuclear transport	5	325	61	22479	0.0025	0.069
GO:0009965	P	leaf morphogenesis	6	325	90	22479	0.0025	0.069
GO:0006807	P	nitrogen compound metabolic process	63	325	3055	22479	0.0024	0.069
GO:0051239	P	regulation of multicellular organismal process	9	325	194	22479	0.0026	0.069
GO:0009409	P	response to cold	10	325	233	22479	0.0027	0.069
GO:0006913	P	nucleocytoplasmic transport	5	325	61	22479	0.0025	0.069
GO:0009628	P	response to abiotic stimulus	28	325	1083	22479	0.0026	0.069
GO:0030154	P	cell differentiation	10	325	246	22479	0.0039	0.098
GO:0006457	P	protein folding	9	325	208	22479	0.0041	0.1
GO:0048468	P	cell development	7	325	137	22479	0.0047	0.11
GO:0007017	P	microtubule-based process	6	325	103	22479	0.0047	0.11
GO:0048580	P	regulation of post-embryonic development	7	325	142	22479	0.0056	0.13
GO:0010605	P	negative regulation of macromolecule metabolic process	6	325	108	22479	0.0059	0.13
GO:0022607	P	cellular component assembly	9	325	221	22479	0.0059	0.13
GO:0032989	P	cellular component morphogenesis	9	325	221	22479	0.0059	0.13
GO:0046907	P	intracellular transport	12	325	360	22479	0.0074	0.16
GO:0051649	P	establishment of localization in cell	13	325	410	22479	0.0081	0.17
GO:0009887	P	organ morphogenesis	7	325	155	22479	0.0087	0.18
GO:0010035	P	response to inorganic substance	12	325	369	22479	0.0089	0.18
GO:0009790	P	embryonic development	12	325	376	22479	0.01	0.2
GO:0000902	P	cell morphogenesis	8	325	201	22479	0.01	0.2
GO:0009892	P	negative regulation of metabolic process	6	325	123	22479	0.011	0.2
GO:0048229	P	gametophyte development	7	325	163	22479	0.011	0.21
GO:0010629	P	negative regulation of gene expression	5	325	92	22479	0.013	0.23
GO:0050793	P	regulation of developmental process	9	325	257	22479	0.014	0.26
GO:0065003	P	macromolecular complex assembly	7	325	175	22479	0.016	0.27
GO:0051641	P	cellular localization	13	325	450	22479	0.016	0.27
GO:0006259	P	DNA metabolic process	15	325	549	22479	0.016	0.27
GO:0051716	P	cellular response to stimulus	15	325	565	22479	0.02	0.33
GO:0010154	P	fruit development	12	325	420	22479	0.022	0.36
GO:0043933	P	macromolecular complex subunit organization	7	325	193	22479	0.025	0.41
GO:0009987	P	cellular process	148	325	9007	22479	0.027	0.43
GO:0009793	P	embryonic development ending in seed dormancy	10	325	339	22479	0.029	0.45
GO:0009888	P	tissue development	8	325	246	22479	0.03	0.46
GO:0033554	P	cellular response to stress	8	325	256	22479	0.036	0.55
GO:0006950	P	response to stress	35	325	1766	22479	0.038	0.57
GO:0070887	P	cellular response to chemical stimulus	9	325	314	22479	0.043	0.64
GO:0050896	P	response to stimulus	56	325	3107	22479	0.049	0.72
GO:0042623	F	ATPase activity, coupled	19	325	269	22479	3.7e-08	1.3e-05
GO:0016887	F	ATPase activity	21	325	381	22479	3.7e-07	4.8e-05
GO:0017111	F	nucleoside-triphosphatase activity	29	325	681	22479	4.2e-07	4.8e-05
GO:0016818	F	hydrolase activity, acting on acid anhydrides, in phosphorus-containing anhydrides	29	325	708	22479	9e-07	5.7e-05
GO:0016817	F	hydrolase activity, acting on acid anhydrides	29	325	712	22479	1e-06	5.7e-05
GO:0016462	F	pyrophosphatase activity	29	325	705	22479	8.3e-07	5.7e-05
GO:0003676	F	nucleic acid binding	81	325	3338	22479	1.7e-06	8.2e-05
GO:0008094	F	DNA-dependent ATPase activity	6	325	28	22479	7.7e-06	0.00033
GO:0003774	F	motor activity	8	325	87	22479	6.5e-05	0.0024
GO:0005488	F	binding	163	325	8885	22479	7.4e-05	0.0025
GO:0070035	F	purine NTP-dependent helicase activity	8	325	98	22479	0.00014	0.004
GO:0008026	F	ATP-dependent helicase activity	8	325	98	22479	0.00014	0.004
GO:0003723	F	RNA binding	21	325	609	22479	0.0003	0.0079
GO:0016787	F	hydrolase activity	58	325	2540	22479	0.00035	0.0085
GO:0003777	F	microtubule motor activity	6	325	66	22479	0.00057	0.013
GO:0003743	F	translation initiation factor activity	6	325	87	22479	0.0022	0.046
GO:0004386	F	helicase activity	8	325	159	22479	0.0028	0.056
GO:0008135	F	translation factor activity, nucleic acid binding	7	325	127	22479	0.0031	0.059
GO:0000166	F	nucleotide binding	45	325	2074	22479	0.0045	0.08
GO:0016830	F	carbon-carbon lyase activity	5	325	87	22479	0.01	0.17
GO:0030554	F	adenyl nucleotide binding	30	325	1425	22479	0.027	0.37
GO:0046983	F	protein dimerization activity	5	325	114	22479	0.028	0.37
GO:0004518	F	nuclease activity	6	325	155	22479	0.028	0.37
GO:0016835	F	carbon-oxygen lyase activity	5	325	114	22479	0.028	0.37
GO:0001883	F	purine nucleoside binding	30	325	1425	22479	0.027	0.37
GO:0001882	F	nucleoside binding	30	325	1430	22479	0.028	0.37
GO:0005524	F	ATP binding	28	325	1327	22479	0.032	0.37
GO:0016829	F	lyase activity	9	325	296	22479	0.032	0.37
GO:0003677	F	DNA binding	44	325	2283	22479	0.032	0.37
GO:0032559	F	adenyl ribonucleotide binding	28	325	1334	22479	0.033	0.38
GO:0016563	F	transcription activator activity	5	325	121	22479	0.035	0.38
note: P represents biological process; F represents molecular function

## Sheet: Table S4
Supplementary Table 4 List of enriched GO terms of cluster 2
GO term	Ontology	Description	queryitem	querytotal	bgitem	bgtotal	p-value	FDR
GO:0010876	P	lipid localization	11	328	24	37767	5.7e-15	5.4e-12
GO:0009416	P	response to light stimulus	22	328	596	37767	2.8e-08	1.3e-05
GO:0009314	P	response to radiation	22	328	613	37767	4.5e-08	1.4e-05
GO:0006091	P	generation of precursor metabolites and energy	14	328	285	37767	4e-07	9.5e-05
GO:0008152	P	metabolic process	133	328	10614	37767	9.5e-07	0.00018
GO:0009628	P	response to abiotic stimulus	32	328	1471	37767	2.8e-06	0.00045
GO:0009409	P	response to cold	13	328	328	37767	9.7e-06	0.0013
GO:0034641	P	cellular nitrogen compound metabolic process	16	328	506	37767	1.5e-05	0.0017
GO:0033036	P	macromolecule localization	15	328	462	37767	2e-05	0.0019
GO:0022900	P	electron transport chain	7	328	88	37767	1.9e-05	0.0019
GO:0006629	P	lipid metabolic process	21	328	841	37767	2.3e-05	0.002
GO:0042180	P	cellular ketone metabolic process	21	328	882	37767	4.4e-05	0.0035
GO:0019684	P	photosynthesis, light reaction	7	328	103	37767	4.9e-05	0.0036
GO:0050896	P	response to stimulus	59	328	4057	37767	6.3e-05	0.0043
GO:0043436	P	oxoacid metabolic process	20	328	859	37767	9e-05	0.0049
GO:0009767	P	photosynthetic electron transport chain	5	328	46	37767	7.8e-05	0.0049
GO:0006082	P	organic acid metabolic process	20	328	860	37767	9.2e-05	0.0049
GO:0019752	P	carboxylic acid metabolic process	20	328	859	37767	9e-05	0.0049
GO:0055114	P	oxidation reduction	9	328	203	37767	0.0001	0.0049
GO:0019953	P	sexual reproduction	6	328	80	37767	0.0001	0.0049
GO:0015979	P	photosynthesis	8	328	162	37767	0.00012	0.0055
GO:0044248	P	cellular catabolic process	18	328	746	37767	0.00013	0.0055
GO:0009853	P	photorespiration	5	328	52	37767	0.00013	0.0055
GO:0044237	P	cellular metabolic process	103	328	8722	37767	0.00037	0.015
GO:0009266	P	response to temperature stimulus	13	328	485	37767	0.00043	0.017
GO:0009637	P	response to blue light	5	328	69	37767	0.00045	0.017
GO:0009987	P	cellular process	130	328	11684	37767	0.00054	0.019
GO:0043094	P	cellular metabolic compound salvage	5	328	73	37767	0.00058	0.02
GO:0009639	P	response to red or far red light	8	328	210	37767	0.00065	0.021
GO:0006869	P	lipid transport	7	328	163	37767	0.00071	0.023
GO:0010114	P	response to red light	5	328	77	37767	0.00073	0.023
GO:0006066	P	alcohol metabolic process	9	328	270	37767	0.00076	0.023
GO:0005996	P	monosaccharide metabolic process	7	328	168	37767	0.00085	0.024
GO:0044271	P	cellular nitrogen compound biosynthetic process	11	328	394	37767	0.00086	0.024
GO:0019320	P	hexose catabolic process	5	328	84	37767	0.0011	0.025
GO:0018130	P	heterocycle biosynthetic process	6	328	123	37767	0.00091	0.025
GO:0019318	P	hexose metabolic process	6	328	126	37767	0.001	0.025
GO:0006631	P	fatty acid metabolic process	8	328	225	37767	0.00099	0.025
GO:0044275	P	cellular carbohydrate catabolic process	6	328	125	37767	0.00099	0.025
GO:0006007	P	glucose catabolic process	5	328	83	37767	0.001	0.025
GO:0046365	P	monosaccharide catabolic process	5	328	84	37767	0.0011	0.025
GO:0032787	P	monocarboxylic acid metabolic process	11	328	408	37767	0.0011	0.025
GO:0016052	P	carbohydrate catabolic process	6	328	128	37767	0.0011	0.025
GO:0006006	P	glucose metabolic process	5	328	86	37767	0.0012	0.025
GO:0046164	P	alcohol catabolic process	5	328	89	37767	0.0013	0.029
GO:0051186	P	cofactor metabolic process	9	328	308	37767	0.0018	0.038
GO:0005975	P	carbohydrate metabolic process	17	328	866	37767	0.0019	0.038
GO:0044265	P	cellular macromolecule catabolic process	11	328	465	37767	0.003	0.061
GO:0051179	P	localization	29	328	1922	37767	0.0032	0.063
GO:0044255	P	cellular lipid metabolic process	13	328	618	37767	0.0035	0.068
GO:0010035	P	response to inorganic substance	8	328	279	37767	0.0036	0.068
GO:0016053	P	organic acid biosynthetic process	10	328	417	37767	0.0042	0.075
GO:0044262	P	cellular carbohydrate metabolic process	10	328	417	37767	0.0042	0.075
GO:0046394	P	carboxylic acid biosynthetic process	10	328	417	37767	0.0042	0.075
GO:0009605	P	response to external stimulus	10	328	429	37767	0.0051	0.089
GO:0042221	P	response to chemical stimulus	30	328	2085	37767	0.0053	0.091
GO:0046483	P	heterocycle metabolic process	10	328	460	37767	0.0081	0.14
GO:0009791	P	post-embryonic development	13	328	705	37767	0.01	0.17
GO:0006810	P	transport	26	328	1846	37767	0.012	0.19
GO:0051234	P	establishment of localization	26	328	1851	37767	0.012	0.19
GO:0009753	P	response to jasmonic acid stimulus	6	328	215	37767	0.013	0.2
GO:0048569	P	post-embryonic organ development	5	328	154	37767	0.012	0.2
GO:0009719	P	response to endogenous stimulus	17	328	1068	37767	0.014	0.21
GO:0006790	P	sulfur metabolic process	6	328	220	37767	0.014	0.21
GO:0009058	P	biosynthetic process	59	328	5118	37767	0.014	0.21
GO:0008610	P	lipid biosynthetic process	9	328	439	37767	0.016	0.24
GO:0000003	P	reproduction	18	328	1186	37767	0.017	0.25
GO:0009790	P	embryonic development	10	328	535	37767	0.021	0.29
GO:0048589	P	developmental growth	6	328	242	37767	0.021	0.29
GO:0046686	P	response to cadmium ion	5	328	178	37767	0.022	0.29
GO:0009056	P	catabolic process	19	328	1307	37767	0.022	0.3
GO:0006725	P	cellular aromatic compound metabolic process	8	328	399	37767	0.026	0.34
GO:0006732	P	coenzyme metabolic process	5	328	188	37767	0.026	0.35
GO:0051188	P	cofactor biosynthetic process	5	328	191	37767	0.028	0.36
GO:0032501	P	multicellular organismal process	27	328	2094	37767	0.028	0.36
GO:0040007	P	growth	7	328	340	37767	0.032	0.4
GO:0065008	P	regulation of biological quality	11	328	665	37767	0.034	0.42
GO:0008652	P	cellular amino acid biosynthetic process	5	328	202	37767	0.034	0.42
GO:0006520	P	cellular amino acid metabolic process	8	328	430	37767	0.037	0.45
GO:0006519	P	cellular amino acid and derivative metabolic process	11	328	682	37767	0.039	0.47
GO:0048869	P	cellular developmental process	9	328	520	37767	0.041	0.48
GO:0009308	P	amine metabolic process	9	328	521	37767	0.041	0.48
GO:0044106	P	cellular amine metabolic process	8	328	438	37767	0.04	0.48
GO:0042592	P	homeostatic process	5	328	216	37767	0.043	0.49
GO:0032989	P	cellular component morphogenesis	6	328	289	37767	0.043	0.49
GO:0010033	P	response to organic substance	18	328	1342	37767	0.049	0.53
GO:0032502	P	developmental process	28	328	2304	37767	0.048	0.53
GO:0007275	P	multicellular organismal development	25	328	2020	37767	0.05	0.54
GO:0009737	P	response to abscisic acid stimulus	7	328	378	37767	0.05	0.54
GO:0048856	P	anatomical structure development	22	328	1726	37767	0.05	0.54
GO:0003824	F	catalytic activity	141	328	9638	37767	6e-12	2.3e-09
GO:0016491	F	oxidoreductase activity	40	328	1463	37767	3.1e-10	6e-08
GO:0008187	F	poly-pyrimidine tract binding	6	328	28	37767	4.3e-07	4.1e-05
GO:0008266	F	poly(U) RNA binding	6	328	28	37767	4.3e-07	4.1e-05
GO:0003727	F	single-stranded RNA binding	6	328	37	37767	1.8e-06	0.00014
GO:0016836	F	hydro-lyase activity	8	328	97	37767	3.7e-06	0.00024
GO:0016829	F	lyase activity	15	328	430	37767	8.9e-06	0.00049
GO:0016835	F	carbon-oxygen lyase activity	9	328	163	37767	2e-05	0.00097
GO:0008289	F	lipid binding	12	328	323	37767	3.9e-05	0.0017
GO:0008415	F	acyltransferase activity	10	328	231	37767	5.1e-05	0.002
GO:0008483	F	transaminase activity	6	328	76	37767	7.9e-05	0.0027
GO:0016769	F	transferase activity, transferring nitrogenous groups	6	328	77	37767	8.4e-05	0.0027
GO:0016746	F	transferase activity, transferring acyl groups	11	328	324	37767	0.00017	0.0052
GO:0016747	F	transferase activity, transferring acyl groups other than amino-acyl groups	10	328	290	37767	0.0003	0.0084
GO:0016651	F	oxidoreductase activity, acting on NADH or NADPH	6	328	103	37767	0.00037	0.0096
GO:0005198	F	structural molecule activity	15	328	659	37767	0.00084	0.02
GO:0050662	F	coenzyme binding	7	328	191	37767	0.0017	0.039
GO:0016853	F	isomerase activity	8	328	265	37767	0.0027	0.057
GO:0005509	F	calcium ion binding	7	328	215	37767	0.0033	0.063
GO:0016667	F	oxidoreductase activity, acting on sulfur group of donors	5	328	109	37767	0.0031	0.063
GO:0048037	F	cofactor binding	7	328	246	37767	0.0066	0.12
GO:0016209	F	antioxidant activity	5	328	150	37767	0.011	0.2
GO:0003735	F	structural constituent of ribosome	10	328	494	37767	0.013	0.21
GO:0016298	F	lipase activity	5	328	161	37767	0.015	0.24
GO:0016614	F	oxidoreductase activity, acting on CH-OH group of donors	5	328	188	37767	0.026	0.41
GO:0016787	F	hydrolase activity	41	328	3468	37767	0.028	0.42
GO:0016705	F	oxidoreductase activity, acting on paired donors, with incorporation or reduction of molecular oxygen	5	328	198	37767	0.032	0.45
GO:0009055	F	electron carrier activity	6	328	294	37767	0.046	0.64
note: P represents biological process; F represents molecular function

## Sheet: Table S5
Supplementary Table 5 List of enriched GO terms of cluster 3
GO term	Ontology	Description	queryitem	querytotal	bgitem	bgtotal	p-value	FDR
GO:0044260	P	cellular macromolecule metabolic process	145	480	6447	37767	1.5e-12	8.6e-10
GO:0043170	P	macromolecule metabolic process	155	480	7127	37767	2.5e-12	8.6e-10
GO:0010467	P	gene expression	103	480	3962	37767	2.8e-12	8.6e-10
GO:0044237	P	cellular metabolic process	181	480	8722	37767	7.1e-13	8.6e-10
GO:0008152	P	metabolic process	204	480	10614	37767	1.5e-11	3.6e-09
GO:0009987	P	cellular process	212	480	11684	37767	1e-09	2.1e-07
GO:0044238	P	primary metabolic process	173	480	8995	37767	1.7e-09	3e-07
GO:0034645	P	cellular macromolecule biosynthetic process	89	480	3661	37767	3.2e-09	4.9e-07
GO:0009059	P	macromolecule biosynthetic process	89	480	3685	37767	4.3e-09	5.9e-07
GO:0009791	P	post-embryonic development	31	480	705	37767	6.2e-09	7.7e-07
GO:0044249	P	cellular biosynthetic process	107	480	4925	37767	2.3e-08	2.4e-06
GO:0010468	P	regulation of gene expression	57	480	2001	37767	2.2e-08	2.4e-06
GO:0009889	P	regulation of biosynthetic process	54	480	1881	37767	4.1e-08	3.6e-06
GO:0031326	P	regulation of cellular biosynthetic process	54	480	1881	37767	4.1e-08	3.6e-06
GO:0009058	P	biosynthetic process	109	480	5118	37767	4.6e-08	3.8e-06
GO:0010556	P	regulation of macromolecule biosynthetic process	53	480	1843	37767	5.3e-08	4.1e-06
GO:0060255	P	regulation of macromolecule metabolic process	57	480	2060	37767	5.7e-08	4.1e-06
GO:0045449	P	regulation of transcription	52	480	1802	37767	6.4e-08	4.4e-06
GO:0006350	P	transcription	54	480	1923	37767	8.3e-08	5.4e-06
GO:0006807	P	nitrogen compound metabolic process	87	480	3826	37767	9.8e-08	6e-06
GO:0019222	P	regulation of metabolic process	59	480	2210	37767	1.1e-07	6.3e-06
GO:0080090	P	regulation of primary metabolic process	54	480	1952	37767	1.3e-07	7.1e-06
GO:0006139	P	nucleobase, nucleoside, nucleotide and nucleic acid metabolic process	76	480	3198	37767	1.4e-07	7.1e-06
GO:0019219	P	regulation of nucleobase, nucleoside, nucleotide and nucleic acid metabolic process	52	480	1847	37767	1.4e-07	7.1e-06
GO:0031323	P	regulation of cellular metabolic process	55	480	2036	37767	2.1e-07	1e-05
GO:0051171	P	regulation of nitrogen compound metabolic process	52	480	1888	37767	2.6e-07	1.2e-05
GO:0016070	P	RNA metabolic process	47	480	1657	37767	4.6e-07	2.1e-05
GO:0009628	P	response to abiotic stimulus	43	480	1471	37767	6.9e-07	3e-05
GO:0006970	P	response to osmotic stress	19	480	408	37767	2.5e-06	0.00011
GO:0050896	P	response to stimulus	84	480	4057	37767	6.8e-06	0.00028
GO:0009651	P	response to salt stress	17	480	366	37767	8.7e-06	0.00035
GO:0032501	P	multicellular organismal process	51	480	2094	37767	1e-05	0.0004
GO:0044267	P	cellular protein metabolic process	74	480	3487	37767	1.2e-05	0.00044
GO:0032774	P	RNA biosynthetic process	31	480	1040	37767	1.8e-05	0.00062
GO:0006351	P	transcription, DNA-dependent	31	480	1039	37767	1.8e-05	0.00062
GO:0007275	P	multicellular organismal development	49	480	2020	37767	1.7e-05	0.00062
GO:0019538	P	protein metabolic process	81	480	4009	37767	2.4e-05	0.00081
GO:0006355	P	regulation of transcription, DNA-dependent	29	480	987	37767	4.3e-05	0.0014
GO:0010073	P	meristem maintenance	7	480	68	37767	4.5e-05	0.0014
GO:0051252	P	regulation of RNA metabolic process	29	480	996	37767	5e-05	0.0015
GO:0044085	P	cellular component biogenesis	20	480	571	37767	7.1e-05	0.0022
GO:0050789	P	regulation of biological process	74	480	3697	37767	7.7e-05	0.0023
GO:0006325	P	chromatin organization	10	480	175	37767	0.00013	0.0036
GO:0006950	P	response to stress	51	480	2320	37767	0.00013	0.0038
GO:0008380	P	RNA splicing	8	480	115	37767	0.00017	0.0047
GO:0003006	P	reproductive developmental process	27	480	978	37767	0.00021	0.0055
GO:0032502	P	developmental process	50	480	2304	37767	0.00021	0.0055
GO:0050794	P	regulation of cellular process	67	480	3375	37767	0.00022	0.0057
GO:0048513	P	organ development	24	480	838	37767	0.00028	0.0062
GO:0048519	P	negative regulation of biological process	16	480	442	37767	0.00026	0.0062
GO:0048507	P	meristem development	9	480	158	37767	0.00028	0.0062
GO:0009414	P	response to water deprivation	11	480	229	37767	0.00025	0.0062
GO:0048731	P	system development	24	480	839	37767	0.00028	0.0062
GO:0031324	P	negative regulation of cellular metabolic process	8	480	124	37767	0.00028	0.0062
GO:0042221	P	response to chemical stimulus	46	480	2085	37767	0.00027	0.0062
GO:0048856	P	anatomical structure development	40	480	1726	37767	0.00026	0.0062
GO:0048523	P	negative regulation of cellular process	11	480	234	37767	0.0003	0.0065
GO:0044248	P	cellular catabolic process	22	480	746	37767	0.00034	0.0072
GO:0009415	P	response to water	11	480	240	37767	0.00037	0.0077
GO:0010558	P	negative regulation of macromolecule biosynthetic process	7	480	98	37767	0.00037	0.0077
GO:0009890	P	negative regulation of biosynthetic process	7	480	102	37767	0.00047	0.0092
GO:0031327	P	negative regulation of cellular biosynthetic process	7	480	102	37767	0.00047	0.0092
GO:0048608	P	reproductive structure development	26	480	978	37767	0.00047	0.0092
GO:0009908	P	flower development	14	480	377	37767	0.00049	0.0094
GO:0022613	P	ribonucleoprotein complex biogenesis	11	480	253	37767	0.00056	0.011
GO:0022414	P	reproductive process	29	480	1161	37767	0.0006	0.011
GO:0051276	P	chromosome organization	10	480	216	37767	0.00062	0.012
GO:0006511	P	ubiquitin-dependent protein catabolic process	12	480	303	37767	0.00071	0.012
GO:0065007	P	biological regulation	77	480	4188	37767	0.0007	0.012
GO:0019941	P	modification-dependent protein catabolic process	12	480	303	37767	0.00071	0.012
GO:0043632	P	modification-dependent macromolecule catabolic process	12	480	303	37767	0.00071	0.012
GO:0000003	P	reproduction	29	480	1186	37767	0.00083	0.014
GO:0051603	P	proteolysis involved in cellular protein catabolic process	12	480	309	37767	0.00083	0.014
GO:0006333	P	chromatin assembly or disassembly	6	480	82	37767	0.00086	0.014
GO:0044257	P	cellular protein catabolic process	12	480	315	37767	0.00098	0.016
GO:0016481	P	negative regulation of transcription	6	480	86	37767	0.0011	0.018
GO:0009892	P	negative regulation of metabolic process	10	480	236	37767	0.0012	0.019
GO:0044265	P	cellular macromolecule catabolic process	15	480	465	37767	0.0012	0.02
GO:0009409	P	response to cold	12	480	328	37767	0.0014	0.02
GO:0010033	P	response to organic substance	31	480	1342	37767	0.0013	0.02
GO:0031497	P	chromatin assembly	5	480	60	37767	0.0014	0.02
GO:0065004	P	protein-DNA complex assembly	5	480	60	37767	0.0014	0.02
GO:0042254	P	ribosome biogenesis	10	480	241	37767	0.0014	0.021
GO:0000398	P	nuclear mRNA splicing, via spliceosome	5	480	64	37767	0.0018	0.026
GO:0006323	P	DNA packaging	5	480	64	37767	0.0018	0.026
GO:0009266	P	response to temperature stimulus	15	480	485	37767	0.0018	0.026
GO:0045934	P	negative regulation of nucleobase, nucleoside, nucleotide and nucleic acid metabolic process	6	480	96	37767	0.0018	0.026
GO:0051172	P	negative regulation of nitrogen compound metabolic process	6	480	96	37767	0.0018	0.026
GO:0065003	P	macromolecular complex assembly	9	480	210	37767	0.0019	0.027
GO:0006412	P	translation	32	480	1445	37767	0.0022	0.03
GO:0000375	P	RNA splicing, via transesterification reactions	5	480	69	37767	0.0024	0.032
GO:0000377	P	RNA splicing, via transesterification reactions with bulged adenosine as nucleophile	5	480	69	37767	0.0024	0.032
GO:0010605	P	negative regulation of macromolecule metabolic process	9	480	219	37767	0.0025	0.033
GO:0022607	P	cellular component assembly	10	480	265	37767	0.0027	0.035
GO:0009909	P	regulation of flower development	7	480	141	37767	0.0028	0.036
GO:0009888	P	tissue development	12	480	359	37767	0.0028	0.036
GO:0043933	P	macromolecular complex subunit organization	9	480	235	37767	0.0039	0.05
GO:0050793	P	regulation of developmental process	12	480	377	37767	0.0041	0.051
GO:0010629	P	negative regulation of gene expression	8	480	197	37767	0.0046	0.057
GO:0051707	P	response to other organism	16	480	599	37767	0.0053	0.065
GO:0051704	P	multi-organism process	19	480	776	37767	0.0061	0.075
GO:0022622	P	root system development	9	480	255	37767	0.0065	0.078
GO:0048364	P	root development	9	480	255	37767	0.0065	0.078
GO:0051093	P	negative regulation of developmental process	6	480	129	37767	0.0073	0.087
GO:0016568	P	chromatin modification	5	480	95	37767	0.0087	0.1
GO:0009607	P	response to biotic stimulus	16	480	638	37767	0.0092	0.11
GO:0006996	P	organelle organization	16	480	640	37767	0.0095	0.11
GO:0016071	P	mRNA metabolic process	6	480	139	37767	0.01	0.12
GO:0051239	P	regulation of multicellular organismal process	9	480	277	37767	0.011	0.12
GO:0009737	P	response to abscisic acid stimulus	11	480	378	37767	0.011	0.12
GO:0010035	P	response to inorganic substance	9	480	279	37767	0.011	0.12
GO:0009743	P	response to carbohydrate stimulus	8	480	240	37767	0.014	0.15
GO:0006396	P	RNA processing	12	480	453	37767	0.015	0.17
GO:0048580	P	regulation of post-embryonic development	7	480	200	37767	0.016	0.17
GO:0034622	P	cellular macromolecular complex assembly	7	480	200	37767	0.016	0.17
GO:0009725	P	response to hormone stimulus	21	480	982	37767	0.017	0.18
GO:0006508	P	proteolysis	18	480	810	37767	0.018	0.19
GO:0006397	P	mRNA processing	5	480	118	37767	0.02	0.21
GO:0009719	P	response to endogenous stimulus	22	480	1068	37767	0.021	0.22
GO:0034621	P	cellular macromolecular complex subunit organization	7	480	224	37767	0.027	0.28
GO:0006979	P	response to oxidative stress	9	480	332	37767	0.029	0.3
GO:0009056	P	catabolic process	25	480	1307	37767	0.031	0.32
GO:0034641	P	cellular nitrogen compound metabolic process	12	480	506	37767	0.032	0.32
GO:0044271	P	cellular nitrogen compound biosynthetic process	10	480	394	37767	0.033	0.33
GO:0070887	P	cellular response to chemical stimulus	11	480	452	37767	0.033	0.33
GO:0010608	P	posttranscriptional regulation of gene expression	5	480	144	37767	0.04	0.4
GO:0030154	P	cell differentiation	9	480	355	37767	0.042	0.41
GO:0048468	P	cell development	6	480	197	37767	0.044	0.42
GO:0009723	P	response to ethylene stimulus	6	480	199	37767	0.045	0.44
GO:0010200	P	response to chitin	5	480	151	37767	0.047	0.45
GO:0003676	F	nucleic acid binding	127	480	4842	37767	1.5e-15	4.7e-13
GO:0005488	F	binding	217	480	11258	37767	1.2e-12	1.8e-10
GO:0003677	F	DNA binding	80	480	2892	37767	7.6e-11	7.9e-09
GO:0030528	F	transcription regulator activity	67	480	2417	37767	3.1e-09	2.4e-07
GO:0003700	F	transcription factor activity	61	480	2173	37767	1.1e-08	6.8e-07
GO:0003735	F	structural constituent of ribosome	24	480	494	37767	5.7e-08	3e-06
GO:0005198	F	structural molecule activity	26	480	659	37767	7.7e-07	3.4e-05
GO:0005515	F	protein binding	60	480	2944	37767	0.00025	0.0097
GO:0016879	F	ligase activity, forming carbon-nitrogen bonds	14	480	423	37767	0.0014	0.048
GO:0003723	F	RNA binding	31	480	1379	37767	0.002	0.062
GO:0016563	F	transcription activator activity	8	480	177	37767	0.0025	0.069
GO:0016874	F	ligase activity	16	480	564	37767	0.003	0.078
GO:0004842	F	ubiquitin-protein ligase activity	11	480	324	37767	0.0037	0.087
GO:0019787	F	small conjugating protein ligase activity	11	480	336	37767	0.0048	0.11
GO:0016881	F	acid-amino acid ligase activity	11	480	364	37767	0.0083	0.17
GO:0000166	F	nucleotide binding	40	480	2267	37767	0.025	0.48
GO:0022803	F	passive transmembrane transporter activity	5	480	152	37767	0.049	0.79
GO:0015267	F	channel activity	5	480	152	37767	0.049	0.79
GO:0022838	F	substrate-specific channel activity	5	480	151	37767	0.047	0.79
note: P represents biological process; F represents molecular function

## Sheet: Table S6
Supplementary Table 6 List of enriched GO terms of cluster 4
GO term	Ontology	Description	queryitem	querytotal	bgitem	bgtotal	p-value	FDR
GO:0009987	P	cellular process	203	421	11684	37767	1.4e-13	9e-11
GO:0044237	P	cellular metabolic process	165	421	8722	37767	1.7e-13	9e-11
GO:0008152	P	metabolic process	187	421	10614	37767	9.9e-13	3.5e-10
GO:0044267	P	cellular protein metabolic process	87	421	3487	37767	1.4e-12	3.6e-10
GO:0043632	P	modification-dependent macromolecule catabolic process	22	421	303	37767	1.8e-11	2.8e-09
GO:0019941	P	modification-dependent protein catabolic process	22	421	303	37767	1.8e-11	2.8e-09
GO:0006511	P	ubiquitin-dependent protein catabolic process	22	421	303	37767	1.8e-11	2.8e-09
GO:0051603	P	proteolysis involved in cellular protein catabolic process	22	421	309	37767	2.6e-11	3.5e-09
GO:0044257	P	cellular protein catabolic process	22	421	315	37767	3.7e-11	4.4e-09
GO:0006412	P	translation	48	421	1445	37767	4.3e-11	4.5e-09
GO:0019538	P	protein metabolic process	90	421	4009	37767	1.3e-10	1.3e-08
GO:0044265	P	cellular macromolecule catabolic process	24	421	465	37767	1.6e-09	1.4e-07
GO:0044249	P	cellular biosynthetic process	96	421	4925	37767	3.6e-08	3e-06
GO:0010035	P	response to inorganic substance	17	421	279	37767	4.2e-08	3.2e-06
GO:0044238	P	primary metabolic process	148	421	8995	37767	1.3e-07	9.4e-06
GO:0009058	P	biosynthetic process	96	421	5118	37767	2.2e-07	1.4e-05
GO:0044260	P	cellular macromolecule metabolic process	113	421	6447	37767	4.1e-07	2.6e-05
GO:0044248	P	cellular catabolic process	26	421	746	37767	6.2e-07	3.7e-05
GO:0042254	P	ribosome biogenesis	13	421	241	37767	5.8e-06	0.00032
GO:0043170	P	macromolecule metabolic process	117	421	7127	37767	6.1e-06	0.00033
GO:0022613	P	ribonucleoprotein complex biogenesis	13	421	253	37767	9.5e-06	0.00048
GO:0010876	P	lipid localization	5	421	24	37767	1.5e-05	0.00073
GO:0006508	P	proteolysis	24	421	810	37767	2.3e-05	0.0011
GO:0010038	P	response to metal ion	12	421	238	37767	2.5e-05	0.0011
GO:0009651	P	response to salt stress	15	421	366	37767	2.6e-05	0.0011
GO:0030163	P	protein catabolic process	24	421	823	37767	2.9e-05	0.0012
GO:0043094	P	cellular metabolic compound salvage	7	421	73	37767	3e-05	0.0012
GO:0042221	P	response to chemical stimulus	44	421	2085	37767	5.2e-05	0.002
GO:0050896	P	response to stimulus	72	421	4057	37767	6.1e-05	0.0022
GO:0009057	P	macromolecule catabolic process	26	421	982	37767	6.6e-05	0.0023
GO:0006970	P	response to osmotic stress	15	421	408	37767	8.5e-05	0.0029
GO:0044085	P	cellular component biogenesis	18	421	571	37767	0.00011	0.0038
GO:0034645	P	cellular macromolecule biosynthetic process	65	421	3661	37767	0.00014	0.0046
GO:0009059	P	macromolecule biosynthetic process	65	421	3685	37767	0.00017	0.0054
GO:0006950	P	response to stress	45	421	2320	37767	0.00028	0.0084
GO:0009628	P	response to abiotic stimulus	32	421	1471	37767	0.00034	0.01
GO:0010467	P	gene expression	67	421	3962	37767	0.00043	0.012
GO:0006996	P	organelle organization	18	421	640	37767	0.00044	0.012
GO:0009056	P	catabolic process	29	421	1307	37767	0.00047	0.013
GO:0006979	P	response to oxidative stress	12	421	332	37767	0.00049	0.013
GO:0000302	P	response to reactive oxygen species	6	421	85	37767	0.00052	0.014
GO:0018130	P	heterocycle biosynthetic process	7	421	123	37767	0.00062	0.016
GO:0033036	P	macromolecule localization	14	421	462	37767	0.00093	0.023
GO:0006119	P	oxidative phosphorylation	5	421	69	37767	0.0014	0.033
GO:0044271	P	cellular nitrogen compound biosynthetic process	12	421	394	37767	0.002	0.048
GO:0034641	P	cellular nitrogen compound metabolic process	14	421	506	37767	0.0021	0.049
GO:0006725	P	cellular aromatic compound metabolic process	12	421	399	37767	0.0022	0.05
GO:0006333	P	chromatin assembly or disassembly	5	421	82	37767	0.0028	0.062
GO:0045333	P	cellular respiration	5	421	85	37767	0.0032	0.069
GO:0015980	P	energy derivation by oxidation of organic compounds	5	421	85	37767	0.0032	0.069
GO:0006575	P	cellular amino acid derivative metabolic process	10	421	315	37767	0.0035	0.073
GO:0051276	P	chromosome organization	8	421	216	37767	0.0036	0.073
GO:0022900	P	electron transport chain	5	421	88	37767	0.0037	0.075
GO:0006325	P	chromatin organization	7	421	175	37767	0.0042	0.083
GO:0046686	P	response to cadmium ion	7	421	178	37767	0.0046	0.089
GO:0006633	P	fatty acid biosynthetic process	6	421	140	37767	0.0058	0.11
GO:0006091	P	generation of precursor metabolites and energy	9	421	285	37767	0.0057	0.11
GO:0051188	P	cofactor biosynthetic process	7	421	191	37767	0.0067	0.12
GO:0046483	P	heterocycle metabolic process	12	421	460	37767	0.0067	0.12
GO:0007568	P	aging	5	421	110	37767	0.0091	0.16
GO:0051186	P	cofactor metabolic process	9	421	308	37767	0.0091	0.16
GO:0009791	P	post-embryonic development	15	421	705	37767	0.015	0.25
GO:0016043	P	cellular component organization	22	421	1179	37767	0.015	0.25
GO:0019725	P	cellular homeostasis	6	421	174	37767	0.015	0.25
GO:0033554	P	cellular response to stress	10	421	399	37767	0.016	0.26
GO:0009414	P	response to water deprivation	7	421	229	37767	0.016	0.26
GO:0010033	P	response to organic substance	24	421	1342	37767	0.018	0.28
GO:0042398	P	cellular amino acid derivative biosynthetic process	7	421	233	37767	0.018	0.28
GO:0009719	P	response to endogenous stimulus	20	421	1068	37767	0.019	0.29
GO:0032446	P	protein modification by small protein conjugation	5	421	136	37767	0.02	0.3
GO:0016053	P	organic acid biosynthetic process	10	421	417	37767	0.021	0.3
GO:0046394	P	carboxylic acid biosynthetic process	10	421	417	37767	0.021	0.3
GO:0006732	P	coenzyme metabolic process	6	421	188	37767	0.021	0.3
GO:0009415	P	response to water	7	421	240	37767	0.02	0.3
GO:0055114	P	oxidation reduction	6	421	203	37767	0.029	0.41
GO:0065003	P	macromolecular complex assembly	6	421	210	37767	0.033	0.46
GO:0070887	P	cellular response to chemical stimulus	10	421	452	37767	0.034	0.46
GO:0070647	P	protein modification by small protein conjugation or removal	5	421	158	37767	0.035	0.48
GO:0009408	P	response to heat	5	421	161	37767	0.037	0.49
GO:0042592	P	homeostatic process	6	421	216	37767	0.037	0.49
GO:0048316	P	seed development	11	421	530	37767	0.039	0.51
GO:0006869	P	lipid transport	5	421	163	37767	0.039	0.51
GO:0055086	P	nucleobase, nucleoside and nucleotide metabolic process	6	421	221	37767	0.041	0.52
GO:0008104	P	protein localization	9	421	408	37767	0.043	0.54
GO:0032787	P	monocarboxylic acid metabolic process	9	421	408	37767	0.043	0.54
GO:0006631	P	fatty acid metabolic process	6	421	225	37767	0.044	0.54
GO:0005198	F	structural molecule activity	49	421	659	37767	1.5e-24	4.6e-22
GO:0003735	F	structural constituent of ribosome	42	421	494	37767	3.4e-23	5e-21
GO:0004842	F	ubiquitin-protein ligase activity	13	421	324	37767	0.00011	0.011
GO:0019787	F	small conjugating protein ligase activity	13	421	336	37767	0.00015	0.011
GO:0016209	F	antioxidant activity	8	421	150	37767	0.00039	0.017
GO:0016881	F	acid-amino acid ligase activity	13	421	364	37767	0.00032	0.017
GO:0016879	F	ligase activity, forming carbon-nitrogen bonds	14	421	423	37767	0.00041	0.017
GO:0016491	F	oxidoreductase activity	30	421	1463	37767	0.0013	0.048
GO:0016874	F	ligase activity	15	421	564	37767	0.0022	0.071
GO:0016831	F	carboxy-lyase activity	5	421	81	37767	0.0027	0.079
GO:0016829	F	lyase activity	12	421	430	37767	0.004	0.11
GO:0015078	F	hydrogen ion transmembrane transporter activity	6	421	139	37767	0.0056	0.13
GO:0016836	F	hydro-lyase activity	5	421	97	37767	0.0055	0.13
GO:0022892	F	substrate-specific transporter activity	21	421	1059	37767	0.0093	0.19
GO:0015077	F	monovalent inorganic cation transmembrane transporter activity	6	421	156	37767	0.0094	0.19
GO:0022890	F	inorganic cation transmembrane transporter activity	7	421	228	37767	0.016	0.3
GO:0008135	F	translation factor activity, nucleic acid binding	6	421	181	37767	0.018	0.31
GO:0016830	F	carbon-carbon lyase activity	5	421	141	37767	0.023	0.38
GO:0016616	F	oxidoreductase activity, acting on the CH-OH group of donors, NAD or NADP as acceptor	5	421	145	37767	0.026	0.4
GO:0008565	F	protein transporter activity	5	421	159	37767	0.036	0.53
GO:0016835	F	carbon-oxygen lyase activity	5	421	163	37767	0.039	0.55
note: P represents biological process; F represents molecular function

## Sheet: Table S7
Supplementary Table 7 Primer sequences of all validated genes.
Novel transcribed regions	Forward primer	Reverse primer	Product length (bp)
367	TACTTTCGAGCTCCCATCGC	TCACACTTCCTTCTCCAGCC	70
1006	CTTCTGGCCGTTCCATCCAT	TTCTCCTTACCACGAACGGC	170
1133	AAACATGCTACGACGCTTGC	CACGAGTCTCTTTGGCCCTT	119
1284	ATTGTCGCCCCAGGCTTAAT	CACGAAGATCAGACTGGGTGT	167
1389	ATAACGAGCCCGCGATTAGG	ATCGGCTCGTTCATACTCCG	85
1391	TGGTCACAACGTACGAGCAA	ATCTCGAATGCAAGCGCCTA	154
1423	CTACTGCCGCAACTGGAGAT	CGAGAACGTAAGAGCTCAGGG	117
1428	AAAACGAGTCTCCGTCGTGA	AGTGTGTTCCTTCCATGCCA	101
1712	TAGTTTCACCGCCGAAGACC	ATTGAACCGTGGCTCACGAA	116
2054	GATCGGACCGTAATGCTTTCA	TGGGGAAAAGAAAAGGTTACATCG	97
example	ACTGCATCATCCCTAGCCCT	CGGAGAGAACAAGGCCCAAT	80
2780	TTCTCTGCTCCCGTTTGTCG	CGATTGAGAGAGGGACCGTG	106
3045	CCTACAAGCCTACAAAGCGGT	GCTCCGTAACATTCTCCCTCC	167
3193	ATCGAGGAACTCTCCCCACA	CTCTCGTTGGTGCACACTCT	108
3132	GCCCATTTGGGATGTTAACGAA	ACTTTAGTTGTACATGAGCTTTGAC	78
3499	ACCTAGGCAAAGAAGGTCGC	ATAATGAGGCCTTGGGGCAC	138
3993	CACAAGTCCCCGCCTTAACT	CCTCTTCATTTCTCCGGCCT	99
3998	CACTCCTTTGTCTCTCCGTCC	GCTGCCTTGTTGTTCATGCT	75
Known genes	Forward primer	Reverse primer	Product length (bp)
AT4G36920 (AP2)	TTGGGTTTGTTCGACACCGA	GGATTCCCTGATGACTCGGC	140
AT4G26080 (ABI1)	CCATGGCGGTTCTCAGGTAG	CCACGTATCACCATCGCAGA	106
AT1G04410 (C-NAD-MDH1)	GTGAGCTTCACGGTCAGACA	AGCATATCCGATTTGTCCTGC	161
AT5G26000 (TGG1)	ACCCCAGGTGATGAGGACTT	ACGTTGACATTCTTTCACTTGATGA	113
AT1G01360 (PYL9)	ATGATGGACGGCGTTGAAGG	ACCAAACGAGATGAAGAGGAGC	151
AT1G30580	GAGTCTCGCTGATATGGCCC	TCGGAAGAGCACTTTGCAGT	74
AT1G43170 (ARP1)	TTGGAGCTTAGAAGCCGTCG	CGCCTTCACCTTTCCTCTGT	136
AT2G38540 (LTP1)	GTGTTGCTCCGGCGTTAAAA	CCTCACGGTTTTGCAGTTGG	199
AT2G21660 (CCR2)	GCGACGTTATTGATTCCAAGATCA	GCCATCGAGATCTTGTCCGT	134
AT3G01910 (SOX)	AAACGACGCCGTTCCATAGT	GCGTTGAAAGGTTCCTTGGC	189
AT3G18780 (ACT2)	ATCGGTGGTTCCATTCTTGCTTC	TGGACCTGCCTCATCATACTCG	81
note:ACT2 is treated as endogenous control
